# Supplementary material for: Winter Bottom Beehive Cadavers as a Tool for Assessing Nosema ceranae Infestation Intensity in Honeybee Colonies in Regions with Different Beekeeping Densities in Slovakia
Source: Microorganisms. 2026 Mar 19;14(3):694. doi: 10.3390/microorganisms14030694 (PMC13029231; doi:10.3390/microorganisms14030694)
Supplement: Supplementary file 1 [file microorganisms-14-00694-s001.zip]

Archive with 2 entries (2 files):
- microorganisms-4137852-Supplementary Figure S1.pdf
- microorganisms-4137852-Supplementary TableS1.xlsx
