# Supplementary material for: Winter Bottom Beehive Cadavers as a Tool for Assessing Nosema ceranae Infestation Intensity in Honeybee Colonies in Regions with Different Beekeeping Densities in Slovakia
Source: Microorganisms. 2026 Mar 19;14(3):694. doi: 10.3390/microorganisms14030694 (PMC13029231; doi:10.3390/microorganisms14030694)
Supplement: Supplementary file 1 [file microorganisms-14-00694-s001.zip › microorganisms-4137852-Supplementary TableS1.xlsx]

## Sheet: Sheet 1
Table S1. Percentage of samples by infestation intensity, districts, and years.
District	2022		2023		2024
	number of bee colonies	density of bee colonies per km2	number of bee colonies	density of bee colonies per km2	number of bee colonies	density of bee colonies per km2	area m2
Bánovce nad Bebravou	2142	4.63693	2021	4.375	1963	4.24944	461943261
Banská Bystrica	4888	6.03875	4664	5.76202	4518	5.58165	809438509
Banská Štiavnica	1743	5.96312	1350	4.6186	1411	4.82729	292296625
Bardejov	5347	5.7129	5127	5.47784	5036	5.38062	935952464
Bratislava I	53	5.52652	62	6.46498	93	9.69748	9590124
Bratislava II	594	6.42231	671	7.25483	646	6.98453	92490067
Bratislava III	439	5.87882	436	5.83864	502	6.72248	74674875
Bratislava IV	1274	13.1745	1304	13.4847	1418	14.6636	96702117
Bratislava V	890	9.44727	912	9.6808	898	9.53219	94207079
Brezno	3897	3.08003	3800	3.00336	3795	2.99941	1265248094
Bytca	3750	13.3206	3684	13.0862	3710	13.1785	281518791
Cadca	5153	6.77476	5149	6.7695	5046	6.63409	760617232
Detva	3617	8.05316	3491	7.77262	3439	7.65685	449140441
Dolný Kubín	3759	7.64275	3687	7.49636	3605	7.32964	491838833
Dunajská Streda	7167	6.66952	7064	6.57367	7216	6.71512	1074589421
Galanta	5612	8.74536	5601	8.72821	5546	8.64251	641711980
Gelnica	2667	4.56426	2362	4.04228	2317	3.96527	584322984
Hlohovec	2948	11.0318	2627	9.8306	2763	10.3395	267226730
Humenné	4793	6.35476	4479	5.93844	4525	5.99943	754238069
Ilava	2446	6.82282	2447	6.82561	2368	6.60525	358502746
Kežmarok	4088	6.49069	4124	6.54785	4548	7.22105	629825124
Komárno	9618	8.7426	9388	8.53353	8910	8.09904	1100130848
Košice I	526	6.15504	476	5.56996	505	5.9093	85458479
Košice II	742	9.21251	695	8.62897	712	8.84004	80542634
Košice III	95	5.64407	67	3.98055	72	4.27761	16831836
Košice IV	1026	16.8463	944	15.4999	926	15.2044	60903609
Košice-okolie	10706	6.97641	10807	7.04222	10822	7.052	1534600884
Krupina	5763	9.85297	4888	8.35699	5125	8.76219	584899600
Kysucké Nové Mesto	1843	10.6113	1764	10.1564	1726	9.93763	173683180
Levice	17120	11.0371	16045	10.3441	15749	10.1532	1551130409
Levoča	3542	8.41328	3521	8.3634	3310	7.86221	421001278
Liptovský Mikuláš	6986	5.20941	6971	5.19823	7351	5.48159	1341034349
Lucenec	6800	8.23686	6570	7.95826	6231	7.54763	825557329
Malacky	5914	6.22811	5808	6.11648	6104	6.4282	949565942
Martin	4686	6.37	4442	6.03831	4449	6.04783	735635757
Medzilaborce	1446	3.38442	1322	3.09419	1310	3.06611	427252072
Michalovce	8186	8.0316	7955	7.80495	7944	7.79416	1019224659
Myjava	3065	9.36096	2853	8.71349	2869	8.76235	327423515
Námestovo	4280	6.19881	4472	6.47689	4688	6.78972	690455235
Nitra	8858	10.1732	8199	9.41635	8175	9.38878	870719944
Nové Mesto nad Váhom	4125	7.11225	4101	7.07087	4323	7.45364	579985122
Nové Zámky	13610	10.1037	12958	9.61964	12140	9.01238	1347036221
Partizánske	2126	7.06282	2185	7.25882	2220	7.3751	301012920
Pezinok	3488	9.28801	3448	9.18149	3543	9.43446	375538031
Pieštany	3175	8.33081	2967	7.78504	3019	7.92148	381115603
Poltár	2460	5.16479	2544	5.34115	2308	4.84566	476302263
Poprad	4392	3.97593	4133	3.74147	4006	3.6265	1104646859
Považská Bystrica	3517	7.59359	3589	7.74904	3861	8.33632	463153880
Prešov	8011	8.57749	7822	8.37512	7795	8.34621	933956650
Prievidza	8532	8.88871	8264	8.6095	8043	8.37926	959869538
Púchov	4324	11.5274	4178	11.1381	3969	10.581	375107367
Revúca	3214	4.40199	3065	4.19792	3067	4.20066	730123621
Rimavská Sobota	10694	7.26952	9722	6.60878	9962	6.77192	1471073878
Rožnava	5712	4.86812	5300	4.51699	5270	4.49142	1173348044
Ružomberok	3541	5.47466	3545	5.48084	3664	5.66482	646798629
Sabinov	4466	8.18776	4545	8.33259	4119	7.55158	545448530
Senec	3275	9.10006	3585	9.96144	3891	10.8117	359887657
Senica	5532	8.09652	5459	7.98967	5469	8.00431	683256902
Skalica	1835	5.13888	1819	5.09407	1874	5.24809	357081962
Snina	2928	3.63842	2822	3.5067	2746	3.41226	804744186
Sobrance	3556	6.6077	3309	6.14873	3393	6.30482	538159890
Spišská Nová Ves	4386	7.46605	4090	6.96218	4012	6.82941	587459500
Stará Ľubovňa	4741	6.69771	4833	6.82768	4521	6.38691	707854201
Stropkov	2215	5.69524	2006	5.15785	1883	4.84159	388921498
Svidník	2824	5.13821	2932	5.33472	2908	5.29105	549607373
ŠaĽa	1576	4.42821	1635	4.59399	1594	4.47879	355900088
Topolčany	5503	9.20798	4902	8.20235	4710	7.88108	597633732
Trebišov	9286	8.65041	8841	8.23587	8636	8.0449	1073475194
Trenčín	5971	8.84839	5656	8.3816	5393	7.99186	674811863
Trnava	4795	6.46822	4186	5.64671	4405	5.94213	741316337
Turčianske Teplice	1614	4.10833	1514	3.85379	1473	3.74943	392860227
Tvrdošín	2807	5.8611	2885	6.02397	2829	5.90704	478920302
Velký Krtíš	9986	11.7739	9045	10.6644	9052	10.6727	848147383
Vranov nad Topľou	5748	7.47237	5568	7.23838	5329	6.92768	769233410
Zlaté Moravce	4964	9.5246	4698	9.01422	4732	9.07945	521176713
Zvolen	3139	4.13559	2749	3.62177	2754	3.62836	759021066
Žarnovica	3704	8.71349	3152	7.41494	3076	7.23615	425087956
Žiar nad Hronom	3910	7.55323	3547	6.85199	3555	6.86745	517659600
Žilina	7102	8.71321	7142	8.76228	7318	8.97821	815084619
Total	355253		340990		339203		49033945940
